# Supplementary material for: Genetic Evidence on the Role of Blood Phytosterols in Frailty: A Mendelian Randomization Study
Source: Food Sci Nutr. 2025 Jul 14;13(7):e70616. doi: 10.1002/fsn3.70616 (PMC12257141; doi:10.1002/fsn3.70616)
Supplement: Supplementary file 1 — Table S1. [file FSN3-13-e70616-s001.xlsx]

## Sheet: Content
Content
Table S1. Data sources used in this study.
Table S2. Single nucleotide polymorphisms used as instruments for blood phytosterols.
Table S3. Single nucleotide polymorphisms used as instruments for mediators.
Table S5. Leave-one-out analysis of the univariable association between genetic liability to blood sitosterol and frailty index.
Table S6. Associations between genetic liability to blood phytosterols and frailty.
Table S7. Multivariable-adjusted associations between blood lipid and frailty subtypes
Table S8. Conditional strengths of instruments used in the multivariable mendelian randomization
Table S9. Associations between genetic liability to blood sitosterol and mediators.
Table S10. Results of MR-PRESSO analysis.
Table S11. Results of bidirectional Mendelian randomization.
Table S12. Results of two-step MR analysis.
Table S13. Results of BWMR analysis.

## Sheet: Table S1. 
Table S1. Data sources used in this study.
Phenotype	Study ID	PMID	OpenGWAS/GWAS catalog ID	Sample size	Data Download
Total sitosterol	Scholz et al. 2022	35013273	-	9756	https://zenodo.org/records/5607613
Total stigmasterol	Scholz et al. 2022	35013273	-	8663	https://zenodo.org/records/5607614
Total campesterol	Scholz et al. 2022	35013273	-	9758	https://zenodo.org/records/5607615
Total brassicasterol	Scholz et al. 2022	35013273	-	8790	https://zenodo.org/records/5607616
nonHDL cholesterol	UK Biobank	-	met-d-non_HDL_C	115078	-
Apolipoprotein B	UK Biobank	-	met-d-ApoB	115078	-
LDL cholesterol	GLGC consortium	24097068	ieu-a-300	173082	-
HDL cholesterol	GLGC consortium	24097068	ieu-a-299	187167	-
Triglycerides	GLGC consortium	24097068	ieu-a-302	177861	-
Frailty index	Atkins et al. 2021	34431594	ebi-a-GCST90020053	175226	-
Fried Frailty Score	Ye et al., 2023	36928559	-	386565	https://figshare.com/s/6683396c68807fe4e729

## Sheet: Table S2. 
	Table S2. Single nucleotide polymorphisms used as instruments for blood phytosterols.
Standard of SNP	Phenotype	SNP	effect allele	other allele	eaf	beta	se	pval	samplesize	chr	pos	F
P < 5×10⁻8, LD: r2< 0.001 within 10 M bases	Total sitosterol	rs10846744	C	G	0.170515	0.0625585	0.00897209	2.91e-12	9755	12	125312425	48.6167
	Total sitosterol	rs11887534	C	G	0.0646123	-0.257913	0.0133818	9.76e-83	9755	2	44066247	371.465
	Total sitosterol	rs217385	T	G	0.431265	-0.0380471	0.00689106	3.41e-08	9755	7	44602187	30.4839
	Total sitosterol	rs2286779	C	G	0.533765	0.0535328	0.0067372	1.92e-15	9755	10	118394551	63.1366
	Total sitosterol	rs4299376	T	G	0.682288	-0.185747	0.00708307	1.48e-151	9755	2	44072576	687.702
	Total sitosterol	rs7598542	C	G	0.214912	-0.137698	0.00823069	8.1e-63	9755	2	44093276	279.887
	Total sitosterol	rs78451356	G	T	0.167638	0.0826786	0.00895504	2.61e-20	9755	2	44033754	85.2415
	Total stigmasterol	rs2286779	C	G	0.52879	0.0298627	0.00484632	7.09e-10	8663	10	118394551	37.9694
	Total stigmasterol	rs7412	T	C	0.0867345	-0.0578481	0.00933377	5.73e-10	8663	19	45412079	38.4117
	Total stigmasterol	rs78451356	G	T	0.166416	0.0354258	0.00650273	4.99e-08	8663	2	44033754	29.6789
	Total campesterol	rs11887534	C	G	0.0645723	-0.185813	0.0104705	1.64e-70	9758	2	44066247	314.932
	Total campesterol	rs217385	T	G	0.431193	-0.0414747	0.00532208	6.34e-15	9758	7	44602187	60.7301
	Total campesterol	rs2519093	T	C	0.215266	0.0446302	0.00631909	1.59e-12	9758	9	136141870	49.8825
	Total campesterol	rs78451356	G	T	0.167566	0.0604337	0.00692978	2.82e-18	9758	2	44033754	76.0535
	Total brassicasterol	rs11887534	C	G	0.0637474	-0.205901	0.0120915	4.34e-65	8790	2	44066247	289.972
	Total brassicasterol	rs7598542	C	G	0.213457	-0.101857	0.00736999	1.66e-43	8790	2	44093276	191.006
	Total brassicasterol	rs78451356	G	T	0.166318	0.0660459	0.00802975	1.87e-16	8790	2	44033754	67.6531
P < 5×10⁻⁶, LD: r2< 0.01 within 5 M bases	Total brassicasterol	rs74410408	T	C	0.0514751	0.0616601	0.0132375	3.2e-06	8790	1	58547039	21.6968
	Total brassicasterol	rs10495907	A	G	0.136076	0.0572478	0.00874865	5.77e-11	8790	2	43998726	42.8189
	Total brassicasterol	rs140488605	T	C	0.0531364	0.130196	0.0150801	5.73e-18	8790	2	44063346	74.5396
	Total brassicasterol	rs11887534	C	G	0.0637474	-0.205901	0.0120915	4.34e-65	8790	2	44066247	289.972
	Total brassicasterol	rs17424122	A	T	0.0598486	0.12369	0.0135785	7.71e-20	8790	2	44075217	82.9785
	Total brassicasterol	rs7590687	C	T	0.923712	-0.11949	0.0120228	2.59e-23	8790	2	44077225	98.7761
	Total brassicasterol	rs114818032	G	A	0.0462728	0.116493	0.0141929	2.15e-16	8790	2	44094652	67.3686
	Total brassicasterol	rs10186063	A	C	0.230573	-0.0410674	0.00708263	6.62e-09	8790	2	44110577	33.6206
	Total brassicasterol	rs112532214	T	C	0.118306	0.0457701	0.00920709	6.72e-07	8790	5	65558779	24.7126
	Total brassicasterol	rs10498769	G	C	0.154308	-0.0412679	0.0083071	6.69e-07	8790	6	46617318	24.6789
	Total brassicasterol	rs10944717	C	T	0.203898	-0.035412	0.007488	2.16e-06	8790	6	94795417	22.365
	Total brassicasterol	rs217385	T	G	0.435594	-0.0317025	0.00615073	2.57e-07	8790	7	44602187	26.5665
	Total brassicasterol	rs73165444	A	G	0.080899	-0.0519146	0.0113355	4.82e-06	8790	7	140321769	20.9748
	Total brassicasterol	rs6558948	A	C	0.871531	-0.0419975	0.0089002	2.25e-06	8790	8	4812710	22.2663
	Total brassicasterol	rs7122734	G	A	0.235896	-0.0327952	0.00704756	3.25e-06	8790	11	57190420	21.6542
	Total brassicasterol	rs11057840	C	A	0.159187	0.0413456	0.00815532	3.84e-07	8790	12	125316055	25.7026
	Total brassicasterol	rs1970241	A	G	0.66595	-0.0302724	0.00637166	1.94e-06	8790	13	55082883	22.573
	Total brassicasterol	rs1046729	C	G	0.220092	-0.0355219	0.00770917	4.02e-06	8790	16	79631915	21.2313
	Total brassicasterol	rs1800961	T	C	0.0254999	-0.0897937	0.0196462	4.91e-06	8790	20	43042364	20.8898
	Total campesterol	rs12735888	C	T	0.391759	-0.0263876	0.00546935	1.36e-06	9758	1	231944888	23.2771
	Total campesterol	rs62126502	T	G	0.0252923	0.0799688	0.0167121	1.75e-06	9758	2	18510626	22.897
	Total campesterol	rs78451356	G	T	0.167566	0.0604337	0.00692978	2.82e-18	9758	2	44033754	76.0535
	Total campesterol	rs150144845	A	G	0.0305946	0.073564	0.0152256	1.26e-06	9758	2	44060229	23.3444
	Total campesterol	rs6544716	G	T	0.730779	-0.12113	0.00580318	6.73e-97	9758	2	44096259	435.684
	Total campesterol	rs7573769	G	A	0.162861	-0.0395562	0.00703186	1.86e-08	9758	2	44187384	31.6438
	Total campesterol	rs113362631	A	G	0.0309017	-0.0775367	0.0155027	5.93e-07	9758	3	193590327	25.015
	Total campesterol	rs112532214	T	C	0.118786	0.0381142	0.00800636	2.06e-06	9758	5	65558779	22.6623
	Total campesterol	rs10944722	A	G	0.275936	-0.0270966	0.0058335	3.13e-06	9758	6	94906489	21.576
	Total campesterol	rs217385	T	G	0.431193	-0.0414747	0.00532208	6.34e-15	9758	7	44602187	60.7301
	Total campesterol	rs2519093	T	C	0.215266	0.0446302	0.00631909	1.59e-12	9758	9	136141870	49.8825
	Total campesterol	rs7298851	T	G	0.369897	-0.0254344	0.00541089	2.61e-06	9758	12	115882695	22.0956
	Total campesterol	rs77741769	T	C	0.357186	0.0298534	0.00548361	5.36e-08	9758	12	121363835	29.6384
	Total campesterol	rs112403212	T	C	0.159571	0.036182	0.0072177	4.85e-07	9758	12	125303254	25.1297
	Total campesterol	rs2870471	A	G	0.816881	-0.0325437	0.00680641	1.76e-06	9758	16	75274282	22.8611
	Total campesterol	rs1800961	T	C	0.0262668	-0.0778902	0.0167989	3.46e-06	9758	20	43042364	21.4983
	Total campesterol	rs16988632	T	C	0.199722	-0.0335755	0.00713635	2.53e-06	7919	22	20985012	22.1357
	Total sitosterol	rs4845892	A	C	0.65264	0.0339743	0.00728842	3.14e-06	9755	1	12073785	21.7287
	Total sitosterol	rs34229940	T	C	0.0231782	-0.107107	0.0228175	2.69e-06	9755	2	43516695	22.0343
	Total sitosterol	rs58290925	G	A	0.168577	0.0831614	0.00898362	2.06e-20	9755	2	44005458	85.6921
	Total sitosterol	rs4299376	T	G	0.682288	-0.185747	0.00708307	1.48e-151	9755	2	44072576	687.702
	Total sitosterol	rs6709904	G	A	0.108954	-0.092519	0.0106604	4e-18	9755	2	44080324	75.3208
	Total sitosterol	rs71420083	A	G	0.0377672	-0.0912235	0.0189316	1.45e-06	9755	2	44274391	23.2187
	Total sitosterol	rs896984	A	G	0.880027	-0.0480426	0.0104071	3.84e-06	9755	2	44384060	21.3105
	Total sitosterol	rs55830620	G	A	0.351174	0.0326224	0.00713214	4.62e-06	9755	2	136636324	20.9215
	Total sitosterol	rs12525700	A	G	0.961359	0.0830393	0.0173457	1.65e-06	9755	6	40917717	22.9184
	Total sitosterol	rs17725246	C	T	0.203243	0.0532865	0.00881645	1.46e-09	9755	7	44581986	36.5298
	Total sitosterol	rs550057	T	C	0.284418	0.0351542	0.00744304	2.38e-06	9755	9	136146597	22.3076
	Total sitosterol	rs10996767	G	C	0.197475	0.0390627	0.00846909	4.11e-06	9755	10	67662711	21.2741
	Total sitosterol	rs72818531	C	A	0.0233178	-0.167753	0.0344406	1.14e-06	6843	10	76080094	23.7246
	Total sitosterol	rs2286779	C	G	0.533765	0.0535328	0.0067372	1.92e-15	9755	10	118394551	63.1366
	Total sitosterol	rs508487	T	C	0.060936	0.0724038	0.015032	1.47e-06	9755	11	117075566	23.2001
	Total sitosterol	rs2896042	G	T	0.204714	-0.0410384	0.00869305	2.29e-06	9755	12	10341719	22.2862
	Total sitosterol	rs7298851	T	G	0.369989	-0.0340813	0.00700493	1.16e-06	9755	12	115882695	23.6714
	Total sitosterol	rs2464196	A	G	0.304186	0.0366694	0.00726107	4.33e-07	9755	12	121435427	25.5039
	Total sitosterol	rs10846744	C	G	0.170515	0.0625585	0.00897209	2.91e-12	9755	12	125312425	48.6167
	Total sitosterol	rs6564243	C	A	0.820932	-0.0478193	0.00895311	8.55e-08	9755	16	75296001	28.5272
	Total sitosterol	rs1450431	C	T	0.0277916	0.0942353	0.0202148	3.07e-06	9755	18	44081783	21.7314
	Total sitosterol	rs1800961	T	C	0.0262856	-0.10678	0.0213142	5.55e-07	9755	20	43042364	25.0982
	Total sitosterol	rs16988632	T	C	0.199722	-0.041905	0.00911798	4.39e-06	7920	22	20985012	21.122
	Total sitosterol	rs3946137	G	A	0.360667	-0.0353161	0.00695802	3.75e-07	9755	22	38988115	25.7617
	Total stigmasterol	rs185263492	G	T	0.152215	0.062537	0.0112902	3.05e-08	5751	2	43996767	30.6811
	Total stigmasterol	rs138958276	A	G	0.0438898	-0.0912277	0.0119692	2.38e-14	8663	2	44042787	58.0929
	Total stigmasterol	rs17424122	A	T	0.0597924	0.0805422	0.0109864	2.26e-13	8663	2	44075217	53.7448
	Total stigmasterol	rs114818032	G	A	0.0462605	0.080075	0.0111426	6.23e-13	8663	2	44094652	51.6441
	Total stigmasterol	rs2343815	A	G	0.0204844	-0.0772695	0.0166767	3.56e-06	8663	4	109284905	21.4682
	Total stigmasterol	rs7808003	T	C	0.273968	-0.0291718	0.00553451	1.38e-07	8663	7	44572558	27.7823
	Total stigmasterol	rs117203934	T	C	0.0421515	0.0705388	0.0149194	2.31e-06	7777	7	158136821	22.3539
	Total stigmasterol	rs2286779	C	G	0.52879	0.0298627	0.00484632	7.09e-10	8663	10	118394551	37.9694
	Total stigmasterol	rs11065286	C	T	0.559357	0.0235689	0.00481696	9.88e-07	8663	12	121271734	23.9405
	Total stigmasterol	rs76758866	T	C	0.021317	-0.156514	0.0338804	3.76e-06	5751	13	74235387	21.3407
	Total stigmasterol	rs7412	T	C	0.0867345	-0.0578481	0.00933377	5.73e-10	8663	19	45412079	38.4117
	Total stigmasterol	rs149341744	A	C	0.0298339	0.0747035	0.0151012	7.63e-07	7777	19	55218390	24.4714
	Total stigmasterol	rs1800961	T	C	0.0254817	-0.0808357	0.0160612	4.63e-07	8663	20	43042364	25.3309

## Sheet: Table S3. 
Table S3. Single nucleotide polymorphisms used as instruments for mediators.
Phenotype	SNP	Effect Allele	Other Allele	EAF	BETA	SE	P	R2	F
nonHDL-c	rs1293261	T	A	0.525195	0.0231263	0.0041075	5.1e-09	0.000275388	31.6993
nonHDL-c	rs11591147	T	G	0.017458	-0.31186	0.0156489	2.3e-91	0.00343925	397.14
nonHDL-c	rs472495	T	G	0.649117	0.0339819	0.0042988	8.2e-16	0.000542716	62.4875
nonHDL-c	rs11206517	G	T	0.033009	0.0938091	0.0114969	3e-16	0.000578209	66.5765
nonHDL-c	rs7534572	G	C	0.647484	0.0430447	0.00429249	2.3e-25	0.00087307	100.557
nonHDL-c	rs12740374	T	G	0.221059	-0.108623	0.00494118	1.6e-108	0.00418186	483.253
nonHDL-c	rs553427	T	C	0.517038	0.0314724	0.00410768	3.7e-15	0.000509862	58.7028
nonHDL-c	rs1499279	G	T	0.04162	-0.0598949	0.0103224	2.1e-08	0.000292482	33.6675
nonHDL-c	rs12916	C	T	0.400342	0.0573126	0.00419307	1.7e-43	0.00162084	186.822
nonHDL-c	rs1500188	G	A	0.450398	-0.0244623	0.00413641	1.3e-09	0.000303825	34.9736
nonHDL-c	rs6882345	A	G	0.632845	0.0389119	0.00425525	4.4e-20	0.000726118	83.6194
nonHDL-c	rs6920309	T	C	0.456844	-0.0227701	0.00413638	3.9e-08	0.000263258	30.3027
nonHDL-c	rs79220007	C	T	0.076081	-0.050472	0.00774636	8.5e-11	0.000368768	42.452
nonHDL-c	rs11755689	G	A	0.334126	0.0390619	0.00449039	2.8e-17	0.000657144	75.6713
nonHDL-c	rs3798167	T	G	0.2001	-0.0402875	0.00516609	6.7e-16	0.000528196	60.8148
nonHDL-c	rs13278097	T	C	0.288947	0.0247246	0.00453156	3.2e-08	0.000258618	29.7684
nonHDL-c	rs6601299	C	T	0.899273	0.0545128	0.00683229	3.1e-16	0.000552881	63.6586
nonHDL-c	rs10504255	A	G	0.662963	-0.0254705	0.00436144	6.1e-10	0.000296274	34.1042
nonHDL-c	rs112875651	A	G	0.392383	-0.0626144	0.00426572	1.1e-51	0.00186878	215.455
nonHDL-c	rs2740488	C	A	0.265313	-0.0291505	0.0046637	1.8e-09	0.000339384	39.0682
nonHDL-c	rs115478735	T	A	0.18331	0.0610841	0.00531314	1.1e-31	0.00114726	132.174
nonHDL-c	rs102275	C	T	0.349784	-0.0488156	0.00429519	1.8e-31	0.00112117	129.165
nonHDL-c	rs964184	C	G	0.867255	-0.0562888	0.00605412	5.6e-22	0.000750626	86.4439
nonHDL-c	rs4307732	A	G	0.105928	0.0485818	0.0066931	1.3e-12	0.000457616	52.6848
nonHDL-c	rs11621792	T	C	0.453802	0.025229	0.00414795	2.3e-10	0.000321367	36.9935
nonHDL-c	rs261290	C	T	0.654642	-0.0503997	0.00432979	1.6e-32	0.00117603	135.492
nonHDL-c	rs633695	G	A	0.29236	0.036915	0.00453332	3.7e-15	0.000575878	66.3079
nonHDL-c	rs173539	T	C	0.331301	-0.0370284	0.00435701	6.2e-17	0.000627232	72.2246
nonHDL-c	rs3794695	T	C	0.189016	0.0416611	0.00525106	2.9e-16	0.000546686	62.9448
nonHDL-c	rs55714927	T	C	0.191001	-0.0311637	0.00522361	7e-10	0.000309193	35.5917
nonHDL-c	rs56325564	A	G	0.482712	0.0322219	0.00413865	8.3e-16	0.000526458	60.6146
nonHDL-c	rs77542162	G	A	0.022667	0.136158	0.013814	8.7e-23	0.000843507	97.1493
nonHDL-c	rs72631343	G	C	0.129021	-0.0414511	0.00612931	7e-12	0.000397268	45.7342
nonHDL-c	rs77960347	G	A	0.013239	0.110333	0.0179443	5.9e-10	0.000328415	37.8051
nonHDL-c	rs12151108	A	G	0.119677	-0.151932	0.00630978	4.7e-130	0.00501297	579.779
nonHDL-c	rs2738447	C	A	0.59317	0.0318121	0.00418102	5.6e-14	0.000502816	57.8912
nonHDL-c	rs58542926	T	C	0.074402	-0.111579	0.00781481	3e-46	0.00176834	203.855
nonHDL-c	rs111278137	A	G	0.021615	-0.121962	0.0145906	1.1e-16	0.000606802	69.8707
nonHDL-c	rs62117160	A	G	0.04543	-0.309285	0.00984281	1e-200	0.00850701	987.352
nonHDL-c	rs147711004	A	G	0.036035	0.112638	0.0112449	6e-25	0.00087114	100.335
nonHDL-c	rs7254892	A	G	0.031935	-0.393067	0.0116592	1e-200	0.00977992	1136.55
nonHDL-c	rs118170342	C	T	0.04077	0.12951	0.0105298	2.7e-36	0.00131281	151.272
nonHDL-c	rs2618566	T	G	0.660287	-0.0227208	0.00433729	1.6e-08	0.000238405	27.4412
nonHDL-c	rs1883711	C	G	0.0312	0.103956	0.0120677	1.3e-18	0.000644433	74.2066
LDL-c	rs10903129	G	A	0.5369	0.0328	0.0037	3.03e-17	0.000462273	78.5849
LDL-c	rs12748152	T	C	0.07124	0.0499	0.0066	3.21e-12	0.000336297	57.1621
LDL-c	rs11591147	T	G	0.01715	-0.497	0.018	8.57e-143	0.00446662	762.364
LDL-c	rs2902875	T	C	0.0409	0.0756	0.0126	2.19e-09	0.00021182	35.9996
LDL-c	rs7551981	T	G	0.595	0.0472	0.0038	1.36e-33	0.000907148	154.281
LDL-c	rs7534572	G	C	0.69	0.0407	0.0058	1.29e-11	0.000289709	49.2411
LDL-c	rs4970712	C	A	0.8061	0.0339	0.0044	2.46e-13	0.000349219	59.3593
LDL-c	rs413380	C	T	0.9657	0.0861	0.0098	7.62e-17	0.000454059	77.1879
LDL-c	rs4970834	T	C	0.1873	-0.1503	0.0047	1e-200	0.00598235	1022.63
LDL-c	rs267733	G	A	0.1372	-0.0331	0.0053	5.29e-09	0.000229488	39.0031
LDL-c	rs2642438	G	A	0.7454	0.0352	0.0042	7.32e-16	0.000413202	70.2395
LDL-c	rs2587534	A	G	0.5277	0.0391	0.0037	8.06e-25	0.00065678	111.672
LDL-c	rs9875338	A	G	0.3879	-0.027	0.0037	2.21e-11	0.000313288	53.2499
LDL-c	rs7640978	T	C	0.1055	-0.0392	0.0069	9.84e-09	0.00018991	32.2752
LDL-c	rs17404153	T	G	0.1438	-0.0336	0.0054	1.83e-09	0.000227797	38.7156
LDL-c	rs6818397	G	T	0.5871	-0.0224	0.004	1.68e-08	0.000184523	31.3596
LDL-c	rs12916	C	T	0.4314	0.0733	0.0038	7.79e-78	0.00218497	372.079
LDL-c	rs4530754	A	G	0.5818	0.0275	0.0036	3.58e-12	0.000343294	58.3519
LDL-c	rs6882076	C	T	0.6662	0.0456	0.0038	3.31e-31	0.00084674	143.998
LDL-c	rs3757354	T	C	0.2098	-0.0382	0.0044	2.09e-17	0.000443388	75.3731
LDL-c	rs13206249	A	G	0.2164	-0.0378	0.0062	4.53e-08	0.000218706	37.1702
LDL-c	rs1408272	G	T	0.05277	-0.052	0.0083	3.68e-09	0.000230943	39.2505
LDL-c	rs10947332	A	G	0.1319	0.0504	0.0056	6.97e-18	0.000476468	80.999
LDL-c	rs6909746	T	C	0.3918	-0.0263	0.0037	7.86e-11	0.000297259	50.5246
LDL-c	rs112201728	T	C	0.05805	0.0675	0.0104	8.51e-10	0.00024785	42.1246
LDL-c	rs1564348	C	T	0.1451	0.0481	0.005	2.76e-21	0.000544339	92.5433
LDL-c	rs16891156	C	A	0.01847	0.0965	0.0171	8.23e-09	0.000187386	31.8462
LDL-c	rs2315065	A	C	0.08707	0.1102	0.0158	5.23e-12	0.000286207	48.6456
LDL-c	rs9987289	G	A	0.9248	0.0714	0.0066	8.53e-24	0.00068828	117.032
LDL-c	rs13277801	T	C	0.653	-0.0338	0.0038	3.99e-17	0.000465393	79.1154
LDL-c	rs2737252	A	G	0.2559	-0.0314	0.0041	7.04e-14	0.000345062	58.6525
LDL-c	rs2954029	T	A	0.4683	-0.0564	0.0036	2.1e-50	0.00144239	245.442
LDL-c	rs7832643	T	G	0.405	0.0339	0.0038	2.67e-17	0.000468149	79.5842
LDL-c	rs3780181	G	A	0.05277	-0.0445	0.0074	1.76e-09	0.000212775	36.1619
LDL-c	rs1883025	T	C	0.2427	-0.0296	0.0044	6.14e-11	0.000266267	45.2557
LDL-c	rs579459	C	T	0.215	0.0665	0.0045	2.42e-44	0.00128356	218.38
LDL-c	rs10832962	T	C	0.719	0.032	0.004	6.62e-14	0.000376506	63.9992
LDL-c	rs174583	T	C	0.3747	-0.0522	0.0038	7e-41	0.0011093	188.699
LDL-c	rs10893499	A	G	0.1438	0.0521	0.0053	3.86e-21	0.000568372	96.6315
LDL-c	rs4942486	C	T	0.5383	-0.0243	0.0037	2.26e-11	0.000253778	43.1324
LDL-c	rs8017377	A	G	0.4591	0.0303	0.0038	2.52e-15	0.000374034	63.5789
LDL-c	rs247616	T	C	0.2929	-0.0547	0.0041	2.57e-37	0.00104642	177.993
LDL-c	rs2000999	A	G	0.1847	0.065	0.0046	4.22e-41	0.0011737	199.667
LDL-c	rs314253	C	T	0.3351	-0.0242	0.0038	3.44e-10	0.000238625	40.5563
LDL-c	rs6504872	T	C	0.4723	0.0274	0.0037	3.48e-13	0.000322636	54.8394
LDL-c	rs1801689	C	A	0.03694	0.1028	0.0139	9.81e-12	0.00032179	54.6955
LDL-c	rs2886232	C	T	0.8799	-0.0451	0.0064	3.88e-11	0.000292161	49.6579
LDL-c	rs6511720	T	G	0.09763	-0.2209	0.0061	1e-200	0.00765858	1311.37
LDL-c	rs2228603	T	C	0.07124	-0.104	0.0072	4.43e-44	0.00122638	208.64
LDL-c	rs2965157	C	T	0.02111	-0.1886	0.0112	7.29e-62	0.00166601	283.558
LDL-c	rs7254892	A	G	0.03166	-0.4853	0.0119	1e-200	0.00969286	1663.11
LDL-c	rs75687619	T	G	0.02375	0.1735	0.0161	8.05e-24	0.000682977	116.129
LDL-c	rs12721109	A	G	0.01715	-0.4462	0.0183	2.99e-122	0.00348655	594.5
LDL-c	rs676388	C	T	0.4631	0.0265	0.0039	1.31e-11	0.000271644	46.1697
LDL-c	rs364585	G	A	0.6332	0.0249	0.0038	4.28e-10	0.000252626	42.9365
LDL-c	rs2328223	C	A	0.2493	0.0299	0.005	5.63e-09	0.00021041	35.76
LDL-c	rs6016373	G	A	0.3734	-0.0349	0.0037	7.95e-19	0.00052333	88.9697
LDL-c	rs6065311	C	T	0.4604	0.0417	0.0036	1.66e-30	0.000789005	134.172
LDL-c	rs1800961	T	C	0.0343	-0.0685	0.0106	6.03e-10	0.000245707	41.7604
LDL-c	rs5763662	T	C	0.02507	0.0767	0.0121	1.19e-08	0.000236414	40.1805
LDL-c	rs4253776	G	A	0.124	0.0311	0.0059	3.35e-08	0.000163494	27.7851
APOB	rs1293261	T	A	0.525195	0.0249194	0.00412416	3.7e-10	0.000317157	36.5087
APOB	rs11591147	T	G	0.017458	-0.324428	0.0157124	3.6e-98	0.00369108	426.328
APOB	rs472495	T	G	0.649117	0.0347673	0.00431624	2.4e-16	0.0005635	64.8818
APOB	rs11206517	G	T	0.033009	0.0941849	0.0115436	2.9e-16	0.000578145	66.5691
APOB	rs7534572	G	C	0.647484	0.0423139	0.0043099	1.6e-24	0.000836904	96.3883
APOB	rs12740374	T	G	0.221059	-0.115805	0.00496122	1.7e-122	0.00471231	544.841
APOB	rs553427	T	C	0.517038	0.0309865	0.00412434	8e-15	0.000490265	56.4454
APOB	rs9682783	C	T	0.786497	0.0282732	0.00504214	1.6e-08	0.000273155	31.4422
APOB	rs1499279	G	T	0.04162	-0.0587026	0.0103646	4.4e-08	0.000278674	32.0776
APOB	rs12916	C	T	0.400342	0.0592854	0.00421018	5.1e-46	0.0017201	198.284
APOB	rs1500188	G	A	0.450398	-0.0228087	0.00415328	1.6e-08	0.000262007	30.1586
APOB	rs4704834	G	A	0.644037	0.045538	0.00430187	2.5e-26	0.000972788	112.054
APOB	rs6920309	T	C	0.456844	-0.0246427	0.00415297	3.8e-09	0.000305868	35.2088
APOB	rs79220007	C	T	0.076081	-0.0478883	0.00777743	1e-09	0.000329345	37.9122
APOB	rs11755689	G	A	0.334126	0.0425865	0.0045084	3.7e-20	0.000774765	89.226
APOB	rs671439	T	C	0.136201	0.0329335	0.00610985	3e-08	0.000252414	29.0541
APOB	rs12208357	T	C	0.069998	0.0680749	0.00811046	7.2e-18	0.000611822	70.4491
APOB	rs9295128	T	G	0.016821	-0.123159	0.0163228	6.7e-14	0.000494465	56.9292
APOB	rs6601299	C	T	0.899273	0.0392362	0.00686012	4.8e-09	0.000284181	32.7117
APOB	rs13702	C	T	0.287853	-0.0285946	0.00456112	1.3e-11	0.000341416	39.3023
APOB	rs2326077	T	C	0.663239	-0.0264811	0.00437184	1.1e-10	0.000318723	36.689
APOB	rs2737245	T	G	0.278598	-0.0274756	0.00461044	4e-09	0.00030852	35.5142
APOB	rs112875651	A	G	0.392383	-0.0666955	0.00428309	4.2e-58	0.00210268	242.477
APOB	rs115478735	T	A	0.18331	0.0564133	0.00533528	4.2e-27	0.000970587	111.8
APOB	rs11601507	A	C	0.069166	0.0406972	0.0080349	4.1e-08	0.000222884	25.6543
APOB	rs102275	C	T	0.349784	-0.0393977	0.00431288	5.2e-21	0.000724603	83.4448
APOB	rs964184	C	G	0.867255	-0.0761792	0.00607905	1.7e-38	0.00136275	157.034
APOB	rs12804228	G	A	0.084719	0.0563956	0.00746469	2.5e-13	0.000495746	57.0768
APOB	rs11571787	G	T	0.214486	-0.026871	0.00502492	2.1e-08	0.000248433	28.5958
APOB	rs6602909	C	T	0.328949	0.0266122	0.0043942	6.4e-10	0.000318619	36.677
APOB	rs72694391	C	T	0.482099	0.0245627	0.00413924	8.6e-10	0.000305904	35.213
APOB	rs261290	C	T	0.654642	-0.0536178	0.00434758	5.1e-36	0.00131995	152.095
APOB	rs633695	G	A	0.29236	0.040241	0.00455195	1.1e-17	0.000678665	78.1511
APOB	rs247616	T	C	0.32471	-0.0563411	0.00440896	4.1e-37	0.001417	163.294
APOB	rs3794695	T	C	0.189016	0.0444935	0.00527221	3.5e-18	0.00061851	71.2197
APOB	rs55714927	T	C	0.191001	-0.0284884	0.00524506	2.7e-08	0.00025629	29.5004
APOB	rs56325564	A	G	0.482712	0.033061	0.00415564	2.3e-16	0.000549699	63.292
APOB	rs77542162	G	A	0.022667	0.144375	0.0138707	2.9e-25	0.000940559	108.338
APOB	rs72631343	G	C	0.129021	-0.0437881	0.00615447	3e-13	0.000439691	50.6201
APOB	rs12151108	A	G	0.119677	-0.158559	0.00633566	5.3e-141	0.00541313	626.312
APOB	rs2738447	C	A	0.59317	0.0360173	0.00419817	2.7e-17	0.000639193	73.6029
APOB	rs58542926	T	C	0.074402	-0.114404	0.00784686	1.1e-47	0.00184373	212.561
APOB	rs111278137	A	G	0.021615	-0.113569	0.0146505	2.8e-14	0.00052191	60.0907
APOB	rs62117160	A	G	0.04543	-0.305806	0.00988319	1e-200	0.00825101	957.393
APOB	rs147711004	A	G	0.036035	0.113907	0.011291	1.8e-25	0.000883608	101.772
APOB	rs7254892	A	G	0.031935	-0.375034	0.0117071	1e-200	0.00883883	1026.21
APOB	rs118170342	C	T	0.04077	0.137287	0.010573	4.3e-40	0.00146297	168.599
APOB	rs2618566	T	G	0.660287	-0.0239549	0.0043551	3.1e-09	0.000262837	30.2541
APOB	rs1883711	C	G	0.0312	0.10699	0.0121173	1.3e-19	0.000676999	77.9592
APOB	rs9616847	T	A	0.388281	0.0244091	0.00425162	1.9e-08	0.000286337	32.96
HDL-c	rs12748152	T	C	0.07124	-0.0506	0.0062	9.74e-16	0.000355741	66.6059
HDL-c	rs4660293	G	A	0.2361	-0.0353	0.004	2.86e-18	0.000415929	77.8798
HDL-c	rs12133576	G	A	0.6451	-0.0243	0.0035	6.15e-11	0.000257475	48.2028
HDL-c	rs12740374	T	G	0.2124	0.0343	0.0041	1.69e-15	0.000373791	69.9868
HDL-c	rs12145743	G	T	0.3311	0.0203	0.0036	1.8e-08	0.000169857	31.7967
HDL-c	rs4650994	A	G	0.4828	-0.021	0.0034	6.7e-09	0.000203781	38.1484
HDL-c	rs1689797	A	C	0.3021	-0.0358	0.0036	2.85e-21	0.000528083	98.8909
HDL-c	rs2642438	G	A	0.7454	0.0303	0.0039	7.78e-14	0.000322394	60.3603
HDL-c	rs4846914	A	G	0.5844	0.0479	0.0034	3.51e-41	0.00105931	198.476
HDL-c	rs2606736	T	C	0.6055	-0.0246	0.0043	4.8e-08	0.000174835	32.7287
HDL-c	rs2013208	T	C	0.5053	0.0254	0.0036	8.92e-12	0.0002659	49.7803
HDL-c	rs13099479	A	G	0.08971	0.036	0.0062	1.82e-08	0.0001801	33.7145
HDL-c	rs6805251	C	T	0.6187	-0.02	0.0035	1.33e-08	0.000174429	32.6527
HDL-c	rs13076253	C	A	0.1478	-0.0283	0.0048	4.96e-09	0.000185687	34.7605
HDL-c	rs687339	T	C	0.7665	-0.0316	0.0042	7.11e-13	0.000302353	56.6071
HDL-c	rs10019888	G	A	0.1636	-0.027	0.0046	4.9e-08	0.000184036	34.4514
HDL-c	rs3822072	A	G	0.4881	-0.0251	0.0034	4.06e-12	0.000291094	54.4986
HDL-c	rs2602836	G	A	0.5726	-0.0192	0.0034	4.96e-08	0.00017035	31.8889
HDL-c	rs13107325	T	C	0.07784	-0.0708	0.0078	1.06e-15	0.000440004	82.3897
HDL-c	rs6450176	A	G	0.2784	-0.0254	0.0039	6.87e-10	0.000226574	42.4164
HDL-c	rs1980493	C	T	0.1227	-0.0318	0.0048	3.76e-10	0.000234445	43.8902
HDL-c	rs205262	G	A	0.2665	-0.0283	0.0039	3.88e-13	0.00028125	52.6549
HDL-c	rs998584	A	C	0.5145	-0.026	0.0038	2.27e-11	0.000250058	46.8139
HDL-c	rs1936800	T	C	0.4723	-0.02	0.0034	3.05e-10	0.000184839	34.6017
HDL-c	rs3861397	G	A	0.3417	-0.024	0.0036	8.4e-11	0.000237402	44.444
HDL-c	rs9457931	G	A	0.0686	-0.0552	0.0073	7.3e-13	0.000305401	57.1778
HDL-c	rs4240624	A	G	0.9248	0.0818	0.0058	1.32e-45	0.0010616	198.905
HDL-c	rs1866956	T	C	0.6755	0.0217	0.0037	7.96e-10	0.000183741	34.3963
HDL-c	rs13702	C	T	0.3127	0.1058	0.0038	1.28e-160	0.00412458	775.175
HDL-c	rs2293889	G	T	0.5871	0.0312	0.0035	4.27e-17	0.000424384	79.4636
HDL-c	rs10808546	T	C	0.4459	0.0409	0.0034	4.11e-30	0.000772545	144.705
HDL-c	rs10087900	A	G	0.4393	-0.0231	0.0036	2.17e-09	0.000219935	41.1732
HDL-c	rs686030	A	C	0.8588	0.055	0.0049	4.29e-27	0.000672685	125.988
HDL-c	rs2066714	C	T	0.1201	0.0453	0.0071	7.26e-10	0.000217448	40.7076
HDL-c	rs11789603	T	C	0.08971	0.06	0.006	3.69e-21	0.000533997	99.9989
HDL-c	rs1883025	T	C	0.2427	-0.0698	0.0041	1.5e-65	0.00154612	289.827
HDL-c	rs10501321	C	T	0.314	0.0483	0.0036	3.54e-38	0.000960821	180.005
HDL-c	rs102275	C	T	0.372	-0.0391	0.0035	6.4e-28	0.000666344	124.799
HDL-c	rs12801636	A	G	0.2243	0.0235	0.0042	3.15e-08	0.000167238	31.3064
HDL-c	rs499974	A	C	0.1755	-0.0263	0.0044	1.12e-08	0.000190851	35.7274
HDL-c	rs4983559	A	G	0.6227	-0.0197	0.0036	9.57e-09	0.000159966	29.9449
HDL-c	rs492571	C	T	0.04222	-0.0663	0.009	1.27e-12	0.000289859	54.2672
HDL-c	rs10468017	T	C	0.2757	0.1179	0.0038	1.21e-188	0.00511686	962.622
HDL-c	rs633695	G	A	0.285	0.0885	0.0054	7.82e-58	0.001433	268.593
HDL-c	rs424346	T	C	0.04881	0.0679	0.0113	4.84e-08	0.000192872	36.1059
HDL-c	rs2241770	C	T	0.1029	-0.0989	0.0057	6.78e-60	0.00160589	301.05
HDL-c	rs9989419	G	A	0.595	0.1473	0.0036	1e-200	0.00886551	1674.16
HDL-c	rs16965220	A	C	0.2982	0.0219	0.0037	7.91e-09	0.000187143	35.0332
HDL-c	rs16942887	A	G	0.1332	0.0831	0.0051	8.28e-54	0.0014165	265.495
HDL-c	rs2925979	C	T	0.7045	0.0351	0.0037	1.32e-19	0.000480588	89.9925
HDL-c	rs1877031	A	G	0.6755	0.0336	0.0036	1.2e-19	0.000465203	87.1102
HDL-c	rs4148005	G	T	0.2995	-0.0283	0.0036	5.74e-14	0.000330062	61.7964
HDL-c	rs4969178	G	A	0.6266	0.0263	0.0035	1.53e-12	0.000301589	56.4639
HDL-c	rs4939883	C	T	0.8193	0.0799	0.0045	1.8e-66	0.00168154	315.256
HDL-c	rs6567160	C	T	0.2309	-0.0257	0.0041	2.92e-09	0.000209883	39.2911
HDL-c	rs2278236	A	G	0.5435	0.0331	0.0035	3.18e-18	0.000477621	89.4366
HDL-c	rs737337	C	T	0.0686	-0.0565	0.0061	4.56e-17	0.000458151	85.7892
HDL-c	rs731839	A	G	0.6583	0.022	0.0037	3.44e-09	0.000188856	35.3539
HDL-c	rs2075650	G	A	0.1266	-0.0554	0.0051	9.72e-26	0.000630052	117.998
HDL-c	rs2288912	G	C	0.4987	0.0297	0.0036	7.15e-15	0.000363514	68.0618
HDL-c	rs103294	T	C	0.186	0.0523	0.0044	3.99e-30	0.000754295	141.284
HDL-c	rs6031587	T	C	0.0686	-0.0488	0.0074	1.92e-09	0.000232298	43.4882
HDL-c	rs4465830	G	A	0.2018	-0.0597	0.0044	5.17e-40	0.000982623	184.094
HDL-c	rs181360	G	T	0.1992	-0.0376	0.0042	9.24e-18	0.000428018	80.1443

## Sheet: Table S4. 
Table S4. Associations and sensitivity analysis between blood genetic liability to blood phytosterols and frailty.
				Inverse-variance weighted		MR Egger						Heterogeneity		Weighted median
Outcome	Standard	Exposure	nSNP	P	OR, 95%CI	Egger's intercept	se	P for intercept	beta	se	P	Cochrane’s Q	P	beta	se	P
Frailty index	5e-08	Total brassicasterol	3	0.142058	1.036 (0.988，1.086)	0.00322112	0.00665073	0.712866	0.010153	0.0571962	0.888158	0.357792	0.836193	0.0377785	0.0258241	0.14349
		Total stigmasterol	2	0.0969491	1.339 (0.949，1.889)	-	-	-	-	-	-	4.7776	0.0288323	-	-	-
		Total campesterol	4	0.0722742	1.054 (0.995，1.116)	0.00527311	0.00372884	0.292911	-0.00565647	0.0501731	0.920534	3.16987	0.366169	0.0363729	0.0324808	0.262787
		Total sitosterol	6	0.00821845	1.035 (1.009，1.061)	0.00431358	0.00327359	0.258009	0.00609284	0.0249129	0.818826	2.52406	0.772867	0.0320298	0.0152723	0.0359715
Frailty index	5e-06	Total brassicasterol	19	0.0058636	1.050 (1.014, 1.086)	0.00450057	0.00196727	0.0352397	-0.00835047	0.0304128	0.786954	13.4224	0.765891	0.024091	0.0236717	0.308814
		Total stigmasterol	7	0.11003	1.104 (0.978, 1.246)	-0.00287514	0.00674015	0.687436	0.148479	0.134277	0.319173	14.7442	0.0223425	0.0554878	0.0514594	0.280907
		Total campesterol	17	0.00721707	1.069 (1.018, 1.121)	0.00240514	0.00249142	0.349667	0.0259979	0.0485215	0.59995	22.6758	0.12268	0.0480843	0.0277681	0.0833379
		Total sitosterol	22	0.0152849	1.035 (1.007, 1.065)	0.00190782	0.00186058	0.31742	0.013801	0.0249992	0.587025	23.8651	0.299639	0.013801	0.0249992	0.587025
Fried Frailty Score	5e-08	Total brassicasterol	3	0.698286	1.005 (0.980, 1.031)	-0.000811851	0.00367703	0.86166	0.0114283	0.031651	0.779409	0.0499679	0.975326	0.00554402	0.0141755	0.695724
		Total stigmasterol	3	-0.0517776	0.402954	0.0122725	0.00509829	0.250658	-0.36861	0.136464	0.225725	5.90252	0.0522739	-0.00186729	0.0526166	0.97169
		Total campesterol	4	0.0128003	0.63327	0.000889589	0.00426918	0.854231	0.00305659	0.0569493	0.962075	8.62689	0.0346858	0.00558822	0.0182073	0.758903
		Total sitosterol	7	0.997378	1.000 (0.986, 1.014)	-0.000524054	0.00154186	0.747756	0.00369484	0.0128552	0.785322	1.61487	0.951502	-0.000809133	0.00827519	0.922108
Fried Frailty Score	5e-06	Total brassicasterol	14	0.397172	1.016 (0.979, 1.054)	0.00263762	0.00211712	0.236595	-0.0307484	0.0418073	0.476178	23.7275	0.0337307	0.000117737	0.0217733	0.995686
		Total stigmasterol	9	0.602502	1.019 (0.950, 1.093)	-0.00191454	0.00397919	0.645093	0.0517065	0.0784083	0.530695	22.7462	0.00370579	0.0412844	0.0324998	0.203979
		Total campesterol	17	0.219768	1.021 (0.987, 1.056)	0.00284641	0.00162602	0.100445	-0.0265714	0.0316857	0.414863	35.6657	0.00321905	-0.00656726	0.0158041	0.677745
		Total sitosterol	21	0.982918	1.000 (0.977, 1.024)	0.00056166	0.00156992	0.724463	-0.00585997	0.0211141	0.784364	50.4471	0.000191069	-0.00385171	0.00928059	0.67812

## Sheet: Table S5. 
Table S5. Leave-one-out analysis of the univariable association between genetic liability to blood sitosterol and frailty index.
Standard	exposure	outcome	SNP	b	se	p
5e-08	Total brassicasterol	Frailty index || id:ebi-a-GCST90020053	rs11887534	0.0508402	0.0356593	0.153949
	Total brassicasterol	Frailty index || id:ebi-a-GCST90020053	rs7598542	0.0267869	0.0292385	0.359589
	Total brassicasterol	Frailty index || id:ebi-a-GCST90020053	rs78451356	0.0337732	0.0257724	0.190048
	Total brassicasterol	Frailty index || id:ebi-a-GCST90020053	All	0.0352897	0.0240365	0.142058
	Total campesterol	Frailty index || id:ebi-a-GCST90020053	rs11887534	0.0994962	0.0466495	0.0329372
	Total campesterol	Frailty index || id:ebi-a-GCST90020053	rs217385	0.0473242	0.0369797	0.200639
	Total campesterol	Frailty index || id:ebi-a-GCST90020053	rs2519093	0.0380886	0.0299377	0.20328
	Total campesterol	Frailty index || id:ebi-a-GCST90020053	rs78451356	0.0532657	0.039025	0.172281
	Total campesterol	Frailty index || id:ebi-a-GCST90020053	All	0.0527092	0.0293254	0.0722742
	Total sitosterol	Frailty index || id:ebi-a-GCST90020053	rs10846744	0.0312997	0.0131196	0.0170457
	Total sitosterol	Frailty index || id:ebi-a-GCST90020053	rs11887534	0.0395263	0.0148986	0.00797759
	Total sitosterol	Frailty index || id:ebi-a-GCST90020053	rs217385	0.0327251	0.0130699	0.0122852
	Total sitosterol	Frailty index || id:ebi-a-GCST90020053	rs4299376	0.0362844	0.0177598	0.0410465
	Total sitosterol	Frailty index || id:ebi-a-GCST90020053	rs7598542	0.0331121	0.0141969	0.0196825
	Total sitosterol	Frailty index || id:ebi-a-GCST90020053	rs78451356	0.0340243	0.0133228	0.0106544
	Total sitosterol	Frailty index || id:ebi-a-GCST90020053	All	0.0341577	0.012924	0.00821845
5e-06	Total stigmasterol	Frailty index || id:ebi-a-GCST90020053	rs11065286	0.10282	0.0702106	0.143069
	Total stigmasterol	Frailty index || id:ebi-a-GCST90020053	rs114818032	0.0979868	0.0739833	0.185355
	Total stigmasterol	Frailty index || id:ebi-a-GCST90020053	rs138958276	0.0961151	0.0752367	0.201425
	Total stigmasterol	Frailty index || id:ebi-a-GCST90020053	rs17424122	0.114534	0.0746332	0.124875
	Total stigmasterol	Frailty index || id:ebi-a-GCST90020053	rs1800961	0.116923	0.0679796	0.0854364
	Total stigmasterol	Frailty index || id:ebi-a-GCST90020053	rs7412	0.0431893	0.0424805	0.309304
	Total stigmasterol	Frailty index || id:ebi-a-GCST90020053	rs7808003	0.118775	0.0650628	0.0679193
	Total stigmasterol	Frailty index || id:ebi-a-GCST90020053	All	0.0987096	0.0617685	0.11003
	Total campesterol	Frailty index || id:ebi-a-GCST90020053	rs10944722	0.0644676	0.0255964	0.0117815
	Total campesterol	Frailty index || id:ebi-a-GCST90020053	rs112403212	0.0622172	0.0249062	0.0124875
	Total campesterol	Frailty index || id:ebi-a-GCST90020053	rs112532214	0.0638356	0.0254437	0.0121108
	Total campesterol	Frailty index || id:ebi-a-GCST90020053	rs113362631	0.0674719	0.0256998	0.0086551
	Total campesterol	Frailty index || id:ebi-a-GCST90020053	rs12735888	0.0735981	0.0230124	0.00138293
	Total campesterol	Frailty index || id:ebi-a-GCST90020053	rs150144845	0.0664006	0.025828	0.010144
	Total campesterol	Frailty index || id:ebi-a-GCST90020053	rs16988632	0.0628793	0.0252005	0.0125901
	Total campesterol	Frailty index || id:ebi-a-GCST90020053	rs1800961	0.069596	0.0254105	0.00616512
	Total campesterol	Frailty index || id:ebi-a-GCST90020053	rs217385	0.0646305	0.0263461	0.0141617
	Total campesterol	Frailty index || id:ebi-a-GCST90020053	rs2519093	0.0596251	0.0249295	0.0167681
	Total campesterol	Frailty index || id:ebi-a-GCST90020053	rs2870471	0.0669803	0.0258356	0.00952663
	Total campesterol	Frailty index || id:ebi-a-GCST90020053	rs62126502	0.0734153	0.0229734	0.00139509
	Total campesterol	Frailty index || id:ebi-a-GCST90020053	rs6544716	0.0827241	0.0341316	0.0153643
	Total campesterol	Frailty index || id:ebi-a-GCST90020053	rs7298851	0.0670165	0.0257511	0.00925553
	Total campesterol	Frailty index || id:ebi-a-GCST90020053	rs7573769	0.0560419	0.0217016	0.00981199
	Total campesterol	Frailty index || id:ebi-a-GCST90020053	rs77741769	0.0655197	0.0258693	0.0113181
	Total campesterol	Frailty index || id:ebi-a-GCST90020053	rs78451356	0.0677681	0.0265532	0.0107057
	Total campesterol	Frailty index || id:ebi-a-GCST90020053	All	0.0662988	0.024677	0.00721707
	Total sitosterol	Frailty index || id:ebi-a-GCST90020053	rs10846744	0.0317179	0.0144402	0.0280563
	Total sitosterol	Frailty index || id:ebi-a-GCST90020053	rs10996767	0.0362554	0.0145917	0.0129676
	Total sitosterol	Frailty index || id:ebi-a-GCST90020053	rs12525700	0.036235	0.0146393	0.0133167
	Total sitosterol	Frailty index || id:ebi-a-GCST90020053	rs1450431	0.033969	0.0147273	0.0210812
	Total sitosterol	Frailty index || id:ebi-a-GCST90020053	rs16988632	0.0327147	0.0143706	0.0228163
	Total sitosterol	Frailty index || id:ebi-a-GCST90020053	rs17725246	0.0316114	0.0142848	0.0269016
	Total sitosterol	Frailty index || id:ebi-a-GCST90020053	rs1800961	0.0363665	0.0147096	0.0134249
	Total sitosterol	Frailty index || id:ebi-a-GCST90020053	rs2464196	0.0337472	0.0147431	0.0220784
	Total sitosterol	Frailty index || id:ebi-a-GCST90020053	rs2896042	0.03592	0.0146986	0.0145344
	Total sitosterol	Frailty index || id:ebi-a-GCST90020053	rs34229940	0.036538	0.0145414	0.0119813
	Total sitosterol	Frailty index || id:ebi-a-GCST90020053	rs3946137	0.0372679	0.0142761	0.00904057
	Total sitosterol	Frailty index || id:ebi-a-GCST90020053	rs4299376	0.0379731	0.0209876	0.0704019
	Total sitosterol	Frailty index || id:ebi-a-GCST90020053	rs4845892	0.0329041	0.0144695	0.0229645
	Total sitosterol	Frailty index || id:ebi-a-GCST90020053	rs508487	0.0370759	0.0143929	0.00999554
	Total sitosterol	Frailty index || id:ebi-a-GCST90020053	rs550057	0.0296628	0.0135658	0.0287726
	Total sitosterol	Frailty index || id:ebi-a-GCST90020053	rs58290925	0.0349587	0.01518	0.0212816
	Total sitosterol	Frailty index || id:ebi-a-GCST90020053	rs6564243	0.0344686	0.0148804	0.0205373
	Total sitosterol	Frailty index || id:ebi-a-GCST90020053	rs6709904	0.0369647	0.0149866	0.0136435
	Total sitosterol	Frailty index || id:ebi-a-GCST90020053	rs71420083	0.0351497	0.0148218	0.0177163
	Total sitosterol	Frailty index || id:ebi-a-GCST90020053	rs72818531	0.0341713	0.0148792	0.0216422
	Total sitosterol	Frailty index || id:ebi-a-GCST90020053	rs7298851	0.0349513	0.0148293	0.0184275
	Total sitosterol	Frailty index || id:ebi-a-GCST90020053	rs896984	0.0366918	0.0144247	0.0109692
	Total sitosterol	Frailty index || id:ebi-a-GCST90020053	All	0.0348045	0.0143491	0.0152849
	Total brassicasterol	Frailty index || id:ebi-a-GCST90020053	rs10186063	0.0428916	0.0178856	0.0164802
	Total brassicasterol	Frailty index || id:ebi-a-GCST90020053	rs1046729	0.045903	0.017784	0.00984757
	Total brassicasterol	Frailty index || id:ebi-a-GCST90020053	rs10495907	0.0477158	0.0179594	0.00788688
	Total brassicasterol	Frailty index || id:ebi-a-GCST90020053	rs10498769	0.0521658	0.0177808	0.00334815
	Total brassicasterol	Frailty index || id:ebi-a-GCST90020053	rs10944717	0.0489459	0.0177729	0.00588778
	Total brassicasterol	Frailty index || id:ebi-a-GCST90020053	rs11057840	0.0459906	0.0177816	0.00969798
	Total brassicasterol	Frailty index || id:ebi-a-GCST90020053	rs112532214	0.0461343	0.0177908	0.00951017
	Total brassicasterol	Frailty index || id:ebi-a-GCST90020053	rs114818032	0.0468038	0.0182154	0.0101859
	Total brassicasterol	Frailty index || id:ebi-a-GCST90020053	rs11887534	0.0591767	0.0208857	0.00460609
	Total brassicasterol	Frailty index || id:ebi-a-GCST90020053	rs140488605	0.0515639	0.0183231	0.00489063
	Total brassicasterol	Frailty index || id:ebi-a-GCST90020053	rs17424122	0.0509154	0.0185199	0.00597372
	Total brassicasterol	Frailty index || id:ebi-a-GCST90020053	rs1800961	0.050889	0.0178353	0.00432719
	Total brassicasterol	Frailty index || id:ebi-a-GCST90020053	rs1970241	0.047074	0.0177833	0.00811885
	Total brassicasterol	Frailty index || id:ebi-a-GCST90020053	rs217385	0.0464252	0.0178327	0.00923116
	Total brassicasterol	Frailty index || id:ebi-a-GCST90020053	rs6558948	0.0453384	0.0177637	0.0107012
	Total brassicasterol	Frailty index || id:ebi-a-GCST90020053	rs7122734	0.0449942	0.017762	0.0113036
	Total brassicasterol	Frailty index || id:ebi-a-GCST90020053	rs73165444	0.0483499	0.0177701	0.00651144
	Total brassicasterol	Frailty index || id:ebi-a-GCST90020053	rs74410408	0.0489441	0.0177322	0.00577685
	Total brassicasterol	Frailty index || id:ebi-a-GCST90020053	rs7590687	0.0535669	0.0186071	0.00399133
	Total brassicasterol	Frailty index || id:ebi-a-GCST90020053	All	0.0484291	0.0175766	0.0058636

## Sheet: Table S6. 
Table S6. Multivariable-adjusted associations between blood lipid with frailty index
Outcome	Exposure	nSNP	P	OR,95%CI	Conditional F statistic
Frailty index	HDL cholesterol || id:ieu-a-299	78	0.149933	0.976 (0.944，1.009)	53.0077
	Triglycerides || id:ieu-a-302	40	0.365532	1.019 (0.978，1.061)	26.8401
	Total cholesterol minus HDL-C || id:met-d-non_HDL_C	31	0.00283673	1.069 (1.023，1.117)	36.7908

## Sheet: Table S7. 
Table S7. Conditional strengths of instruments used in the multivariable mendelian randomization
		Conditional F statistic
Exposure	Mediator	Exposure	Mediator
Sitosterol	nonHDL-C	30.3417	65.6122
Sitosterol	Apolipoprotein B	27.8724	64.1658
Sitosterol	LDL-C	22.8354	50.8933

## Sheet: Table S8.
Table S8. Associations between genetic liability to blood sitosterol and blood lipids.
	Inverse-variance weighted			Heterogeneity		MR Egger						Weighted median
Outcome	beta	se	P	Cochrane’s Q	P	Egger's intercept	se	P for intercept	beta	se	P	beta	se	P
Blood lipids
nonHDL-C	0.279636	0.071063	8.31848e-05	4.2594	0.118873	0.0165306	0.00901731	0.317912	0.0154905	0.152095	0.935384	0.270351	0.0588566	4.361e-06
Apolipoprotein B	0.287723	0.0682192	2.46889e-05	3.89373	0.142721	0.0141417	0.0109193	0.418588	0.0617617	0.184166	0.794007	0.290545	0.0604595	1.5428e-06
LDL-C	0.437471	0.0457484	1.14908e-21	30.8625	3.26564e-06	0.0146713	0.010027	0.239612	0.347966	0.0732835	0.0177232	0.440639	0.0236594	4.89255e-05

## Sheet: Table S9.
Table S9. Multivariable-adjusted associations between genetic liability to blood sitosterol and frailty.
		Sitosterol and nonHDL-C
Trait	Mediator	OR (95% CI), sitosterol	P, sitosterol	OR (95% CI), nonHDL-C	P, nonHDL-C	Direct effect	Mediation effect (95%CI)	Proportion mediated	P
Frailty Index	nonHDL-C	1.022 (0.993，1.052)	0.134799	1.069 (1.044，1.094)	3.16578e-08	0.0156	0.0185 (0.0072, 0.0299)	54.3 (21.1，87.5)	0.00134
		Sitosterol and APOB
Trait	Mediator	OR (95% CI), sitosterol	P, sitosterol	OR (95% CI), APOB	P, APOB	Direct effect	Mediation effect (95%CI)	Proportion mediated	P
Frailty Index	APOB	1.022 (0.987，1.057)	0.21803	1.061 (1.033，1.090)	1.16989e-05	0.0171	0.0170 (0.0061, 0.0280)	49.9 (17.7，82.1)	0.00237258
		Sitosterol and LDL
Trait	Mediator	OR (95% CI), sitosterol	P, sitosterol	OR (95% CI), LDL	P, LDL-c	Direct effect	Mediation effect (95%CI)	Proportion mediated	P
Frailty Index	LDL	1.015 (0.984，1.047)	0.337373	1.059 (1.036，1.084)	4.94424e-07	0.0089	0.0252 (0.0141, 0.0364)	73.9 (41.4，106.5)	8.56177e-06

[truncated: 4 more sheets: Table S10., Table S11., Table S12., Table S13.]
